# Supplementary material for: Efficacy of Heterologous Prime-Boost Vaccination with H3N2 Influenza Viruses in Pre-Immune Individuals: Studies in the Pig Model
Source: Viruses. 2020 Sep 1;12(9):968. doi: 10.3390/v12090968 (PMC7552030; doi:10.3390/v12090968)
Supplement: Supplementary file 1 [file viruses-12-00968-s001.zip]

Archive with 1 entries (1 files):
- viruses-907446-supplementary.pdf
